# Supplementary material for: Genetic insights into canine flank alopecia in Rhodesian ridgebacks: identifying candidate genes
Source: Vet Anim Sci. 2026 Apr 21;33:100670. doi: 10.1016/j.vas.2026.100670 (PMC13186071; doi:10.1016/j.vas.2026.100670)
Supplement: Supplementary file 2 [file mmc2.xlsx]

## Sheet: Blad2
Supplementary Table S1. List of canidate genes associated with HF/HC biology and their molecular signaling pathways
Gene Symbol	Full Gene Name	NCBI-ID	Chromosome	Described Function/Process
Genes Involved in canonical Wnt/B-catenin signaling pathway
WNT2	Wnt family member 2	612141	14	promotes anagen initiation by activating Wnt signaling in the early stages of hair follicle growth.
WNT3A	Wnt family member 3A	482208	14	hair follicle growth, stem cell activation, and anagen phase initiation.
WNT9A	Wnt family member 9A	482209	14	involved in hair follicle cycling, promotes hair follicle activation and the proliferation of hair matrix cells in the anagen phase, leading to new hair growth.
Wnt16	Wnt family member 16	612328	14	enables cytokine activity, enables frizzled binding, development of HF
cOL1A2	Frizzled class receptor 1	482294	14	ALSO involved in non-canonical wnt signaling pathway, enables Wnt receptor activity, enables Wnt-protein binding
SOSTDC1	sclerostin domain containing 1	102152602	14	ALSO involved in neg.regulation of BMP signaling pathway, enables BMP binding
MIR29A	microRNA mir-29a	100885888	14	activates Wnt signal
Genes involved in canonical BMP signaling pathway
BMPER	BMP binding endothelial regulator	475280	14	enables protein binding
SOSTDC1	sclerostin domain containing 1	102152602	14	ALSO involved in neg.regulation of Wnt signaling pathway, By modulating BMP signaling, SOSTDC1 can stimulate hair follicle growth and anagen induction.
ELAPOR2	endosome-lysosome associated apoptosis and autophagy regulator family member	475216	14	modulator of BMP signaling, involved in hair follicle differentiation.
KCP	Kielin Cysteine Rich BMP Regulator	482265	14	involved in BMP signaling pathway (human), may affect hair follicle stem cell signaling and hair cycle regulation through modulating kinase pathways.
DLX5	distal-less homeobox 5	482313	14	downstream effector of BMP signaling, regulates hair follicle differentiation and follicle stem cell proliferation, contributing to hair follicle morphogenesis.
DLX6	distal-less homeobox 6	482312	14	downstream target of BMP signaling, may influence hair follicle morphogenesis and regulate hair follicle stem cell activity, similar to DLX5.
Genes Involved in canonical TGF/Beta signaling parhway
TWIST1	twist family bHLH transcription factor 1	119866614	14	regulates hair follicle development and morphogenesis, particularly in the early stages of hair follicle formation.
Genes Involved in Shh pathway
SMO	smoothened, frizzled class receptor	482262	14	triggering hair follicle stem cell proliferation and anagen entry. SMO signaling is essential for hair follicle regeneration during each hair cycle.
Genes Involved in EGF signaling
Genes Involved in Lipid metabolism
LEP	leptin	403616	14	involved in pos.regulation of p38MAPK cascade, affects hair follicle cycling, potentially promoting anagen and hair growth by influencing metabolic pathways in hair follicles.
Genes involved in HF growth cycle - melatonin interaction
COL1A2	collagen type I alpha 2 chain	403824	14	enables extracellular matrix structural constituent, influences the hair follicle's extracellular matrix and structural integrity, which is crucial for follicle cycling and hair growth.
WNT2	Wnt family member 2	612141	14	melatonin increases WNT2 mRNA and protein levels in dermal papilla cells in Cahmere goats, promotes hair follicle development and stem cell activation, influencing follicular regeneration and anagen induction.
WNT3A	Wnt family member 3A	482208	14	Melatonin up‐regulates the release of Wnt3a in HFSCs and down‐regulates the expression of SFRP2, which promotes the activation of the Wnt/β‐catenin signalling pathway in DP.
AHR	aryl hydrocarbon receptor	475251	14	modulates hair follicle regeneration and stem cell activation
miRNAs involved in regulation of HF morphogenesis
MIR182	microRNA mir-182	100886178	14	can regulate melanogenesis in skin and hair by targeting MITF, linked to regulating hair follicle development and anagen induction by targeting specific genes involved in the hair cycle.
Genes Involved in Hair cycle mechanisms
SOX21	SRY-box transcription factor 21	119865150	22	supresses hair growth, involved in keratinization, The disruption of Sox21-mediated hair shaft cuticle differentiation causes cyclic alopecia in mice
Genes involved in hair cycle regulation
RSPO2	R-spondin 2	482004	13	involved in wnt-signaling: synergizes with Wnt to activate β-catenin. RSPO2 variant was caused by the 167 bp insertion of a 9-nucleotide (ATAATGAAC) repeat located in the 3’ UTR of RSPO2 transcripts in Korean native dogs.
BMP2	bone morphogenetic protein 2	477162	24	inhibit the initiation of anagen (the active growth phase)
BMP4	bone morphogenetic protein 4	490695	8	inhibit the initiation of anagen (the active growth phase)
KRT16	keratin 16	490978	9	affects anagen phase hair cycle
KRT17	keratin 17	490977	9	KRT17 knockout mice show defective hair cycling with delayed anagen and progressive hair loss.
SGK3	serum/glucocorticoid regulated kinase family, member 3	486981	29	In hair follicles, SGK3 supports cell survival signals needed for maintaining active hair growth.
