# Supplementary material for: Genetic insights into canine flank alopecia in Rhodesian ridgebacks: identifying candidate genes
Source: Vet Anim Sci. 2026 Apr 21;33:100670. doi: 10.1016/j.vas.2026.100670 (PMC13186071; doi:10.1016/j.vas.2026.100670)
Supplement: Supplementary file 3 [file mmc3.xlsx]

## Sheet: Blad1
Supplementary Table S2. Candidate genes identified in aRFA study (Neradilová, 2022)
Gene Symbol	Full Gene Name	NCBI-ID	Chromosome	Described Function/Process
CTNNB1	catenin beta	477032	23	promotes hair follicle (HF) growth, Wnt signaling pathway
CUX1	Cutl1, cutlike homeobox 1	489821	6	inhibitor of HF differentiation, NOTCH signaling pathway
DLX1	distal-less homeobox 1	607766	36	HF cycling and differentiation, Wnt signaling pathway
DLX2	distal-less homeobox 2	100856541	36	HF cycling and differentiation, TGF-b signaling pathway
DLX3	distal-less homeobox 3	491073	9	HF cycling and differentiation, Wnt signaling pathway
FGF5	fibroblast growth factor 5	608459	32	catagen induction, FGF signaling pathway
FOXE1	forkhead box E1	100683977	11	governs HF stem cell (SC) niche, SHH signaling pathway
FOXN1	forkhead box N1	491168	9	HF development, Hair shaft (HS) differentiation, Wnt/BMP/SHH signaling pathways
FZD2	frizzled class receptor 2	490937	9	receptor Wnt pathway
FZD3	frizzled class receptor 3	486093	25	receptor Wnt pathway
GLI2	GLI family zinc finger 2	100682984	19	HF SC related transcription factor, SHH signaling pathway
HHIP	hedgehog interacting protein	100855424	15	HF organogenesis, SHH signaling pathway
HOXC13	homeobox C13	486503	27	HS dfferentiation, Wnt signaling pathway
JAG1	jagged 1	485769	24	HF maintenance, NOTCH signaling pathway
LEF1	lymphoid enhancer binding factor 1	478507	32	HS differentiation, Wnt signaling pathway
LGR4	leucine rich repeat containing G protein-coupled receptor 4	476896	21	delays HC, inhibits activation of follicular SCs, Wnt signaling pathway
LGR5	leucine rich repeat containing G protein-coupled receptor 5	609478	10	follicular SC marker, anagen initiation, Wnt signaling pathway
LGR6	leucine rich repeat containing G protein-coupled receptor 6	490231	7	SC associated marker, Wnt signaling pathway
LHX2	LIM homeobox 2	491340	9	HS differentiation, SC associated marker, Wnt signaling pathway
NCAM1	neural cell adhesion molecule 1	479435	5	expressed in dermal papilla, FGF signaling pathway
NFATC2IP	nuclear factor of activated T cells 2 interacting protein	100856245	6	aging of HF SCs
SHH	sonic hedgehog	608860	16	HF development and cycling, SHH signaling pathway
