# Supplementary material for: Genetic insights into canine flank alopecia in Rhodesian ridgebacks: identifying candidate genes
Source: Vet Anim Sci. 2026 Apr 21;33:100670. doi: 10.1016/j.vas.2026.100670 (PMC13186071; doi:10.1016/j.vas.2026.100670)
Supplement: Supplementary file 4 [file mmc4.xlsx]

## Sheet: Sheet1
Supplementary Table S3. SkimSEEK Summary Report
Sample ID	status (0=control, 1=case)	sex (0=female,1=male)	Total Read Bases (bp)	Total Reads	Gb of Data	Estimated Coverage
6981	0	1	1.48636e+09	9.84347e+06	1.48636	0.594545
9424	0	1	1.56423e+09	1.03592e+07	1.56423	0.625694
13575	0	0	1.67131e+09	1.10683e+07	1.67131	0.668523
15172	0	1	1.81342e+09	1.20094e+07	1.81342	0.725369
15762	0	1	1.59246e+09	1.05461e+07	1.59246	0.636985
16341	0	0	1.719e+09	1.13841e+07	1.719	0.687601
16521	0	1	1.73458e+09	1.14873e+07	1.73458	0.693831
16604	0	0	1.6168e+09	1.07073e+07	1.6168	0.646719
17307	0	0	1.68688e+09	1.11714e+07	1.68688	0.674753
17374	0	0	1.71706e+09	1.13712e+07	1.71706	0.686823
17516	0	0	1.78033e+09	1.17902e+07	1.78033	0.712131
17746	0	1	1.73166e+09	1.14679e+07	1.73166	0.692663
19099	0	0	1.57981e+09	1.04623e+07	1.57981	0.631924
19828	0	0	1.68201e+09	1.11392e+07	1.68201	0.672806
21867	0	0	1.73166e+09	1.14679e+07	1.73166	0.692663
24806	0	1	9.47107e+08	6.27223e+06	0.947107	0.378843
26071	0	1	1.49707e+09	9.91438e+06	1.49707	0.598828
27182	0	1	1.72874e+09	1.14486e+07	1.72874	0.691495
27779	0	1	1.64113e+09	1.08684e+07	1.64113	0.656453
29646	0	1	1.58273e+09	1.04816e+07	1.58273	0.633092
30481	1	1	1.68591e+09	1.1165e+07	1.68591	0.674363
30906	1	1	1.68201e+09	1.11392e+07	1.68201	0.672806
30984	1	1	1.08825e+09	7.20694e+06	1.08825	0.435299
31002	1	0	1.59928e+09	1.05912e+07	1.59928	0.639711
31004	1	1	1.44451e+09	9.56628e+06	1.44451	0.577803
31012	1	0	1.65087e+09	1.09329e+07	1.65087	0.660346
31013	1	1	1.48247e+09	9.81768e+06	1.48247	0.592988
31019	1	0	1.51751e+09	1.00497e+07	1.51751	0.607005
31034	1	0	1.65768e+09	1.0978e+07	1.65768	0.663072
31065	1	1	1.6022e+09	1.06106e+07	1.6022	0.640879
31066	1	0	1.59246e+09	1.05461e+07	1.59246	0.636985
31079	1	0	1.60317e+09	1.0617e+07	1.60317	0.641268
31081	1	1	1.72776e+09	1.14421e+07	1.72776	0.691106
31082	1	1	1.77935e+09	1.17838e+07	1.77935	0.711741
31210	1	0	1.68201e+09	1.11392e+07	1.68201	0.672806
31211	1	1	1.62556e+09	1.07653e+07	1.62556	0.650223
31212	1	1	1.8543e+09	1.22802e+07	1.8543	0.741722
31213	1	0	9.97723e+08	6.60744e+06	0.997723	0.399089
31229	1	1	1.65476e+09	1.09587e+07	1.65476	0.661904
31244	1	0	1.74334e+09	1.15453e+07	1.74334	0.697335
31245	1	0	1.73944e+09	1.15195e+07	1.73944	0.695778
31295	1	1	1.65768e+09	1.0978e+07	1.65768	0.663072
31387	1	0	1.49123e+09	9.8757e+06	1.49123	0.596492
31424	1	0	1.70732e+09	1.13068e+07	1.70732	0.682929
32396	0	0	2.05288e+09	1.35952e+07	2.05288	0.82115
32860	0	0	1.52043e+09	1.00691e+07	1.52043	0.608173
36430	0	0	1.75891e+09	1.16484e+07	1.75891	0.703565
36466	0	1	1.67617e+09	1.11005e+07	1.67617	0.67047
